# Supplementary material for: Genome-Wide Analysis of C2H2 Zinc Finger Gene Family and Its Response to Cold and Drought Stress in Sorghum [Sorghum bicolor (L.) Moench]
Source: Int J Mol Sci. 2022 May 16;23(10):5571. doi: 10.3390/ijms23105571 (PMC9146226; doi:10.3390/ijms23105571)
Supplement: Supplementary file 1 [file ijms-23-05571-s001.zip]

Archive with 7 entries (6 files):
- Supplementary material/
- Supplementary material/Table S1 Characteristic features of 145 SbC2H2-ZFPs.xlsx
- Supplementary material/Table S2 The conserved motifs among SbC2H2-ZFPs.xlsx
- Supplementary material/Table S3 The tandem duplication events of SbC2H2-ZFP  genes.xlsx
- Supplementary material/Table S4 The 24 pairs of segmental duplicates in Sorghum bicolor C2H2-ZFP genes.xlsx
- Supplementary material/Table S5 Syntenic relationship of S.bicolor with four representative species in C2H2-ZFPs.xlsx
- Supplementary material/Table S6 The gene-specific primer pairs used for qRT-PCR.xlsx
