# Supplementary material for: Genome-Wide Analysis of C2H2 Zinc Finger Gene Family and Its Response to Cold and Drought Stress in Sorghum [Sorghum bicolor (L.) Moench]
Source: Int J Mol Sci. 2022 May 16;23(10):5571. doi: 10.3390/ijms23105571 (PMC9146226; doi:10.3390/ijms23105571)
Supplement: Supplementary file 1 [file ijms-23-05571-s001.zip › Supplementary material/Table S2 The conserved motifs among SbC2H2-ZFPs.xlsx]

## Sheet: Sheet1
Table S2 The conserved motifs among SbC2H2-ZFPs
Pattern	Sequence	Width of motif
motif1	FECKVCGKKFPSSQALGGHRNAHKRERK	28
motif2	KHGEKKHKCDVCGKRFAVGQALGGHMRRH	29
motif3	VYVCPEPTCVHHDPSRALGDLTGIKKHFCR	30
motif4	GTREYRCDCGTLFSRRDSFITHRAFCDALA	30
motif5	KKKRSLPGTPDPDAEVIALSPRTLLATNR	29
motif6	CKVCGKEFKSKRALKGHMRSH	21
motif7	CYCCAPGCRNNIEHPRARPLKDFRTLQTHY	30
motif8	SNPSPPAASPHMSATALLQKAAQMGATTS	29
motif9	IGSTLHNQPIVHTPQEPTNISMNDNFIYPY	30
motif10	MRIKSMDPPPLTSLLQGNPLAVLHAHFNTI	30
