# Supplementary material for: Genome-Wide Analysis of C2H2 Zinc Finger Gene Family and Its Response to Cold and Drought Stress in Sorghum [Sorghum bicolor (L.) Moench]
Source: Int J Mol Sci. 2022 May 16;23(10):5571. doi: 10.3390/ijms23105571 (PMC9146226; doi:10.3390/ijms23105571)
Supplement: Supplementary file 1 [file ijms-23-05571-s001.zip › Supplementary material/Table S3 The tandem duplication events of SbC2H2-ZFP genes.xlsx]

## Sheet: The tandem duplication events.
Table S3 The tandem duplication events of SbC2H2-ZFP genes.
Gene ID	start	end	Sequence direction	Gene ID	start	end	Sequence direction
Sobic.001G035000	2638605	2639439	-	Sobic.001G035100	2642280	2643549	-
Sobic.001G330100	61774687	61775673	+	Sobic.001G330200	61780110	61781376	+
Sobic.001G356700	64620881	64621255	+	Sobic.001G356800	64632344	64633045	-
Sobic.001G356800	64632344	64633045	-	Sobic.001G357000	64682636	64684525	+
Sobic.001G357000	64682636	64684525	+	Sobic.001G357100	64701680	64702128	-
Sobic.002G026700	2451573	2452457	-	Sobic.002G026800	2458062	2459039	-
Sobic.002G026800	2458062	2459039	-	Sobic.002G026900	2465203	2466167	-
Sobic.002G026900	2465203	2466167	-	Sobic.002G027100	2478024	2478923	-
Sobic.002G036500	3469715	3470685	-	Sobic.002G036600	3489890	3490804	-
Sobic.002G036600	3489890	3490804	-	Sobic.002G036800	3554359	3555018	-
Sobic.002G036900	3601747	3602784	-	Sobic.002G037000	3628246	3628758	-
Sobic.002G197700	58696835	58697696	-	Sobic.002G197800	58699684	58700231	-
Sobic.002G209800	60190051	60190950	-	Sobic.002G209900	60228375	60228923	-
Sobic.002G293000	67062789	67068872	-	Sobic.002G293100	67076024	67082737	-
Sobic.003G242300	58168147	58169604	-	Sobic.003G242400	58173007	58174323	-
Sobic.003G349600	66942482	66943837	-	Sobic.003G349700	66967868	66968446	+
Sobic.008G173200	60686626	60687267	-	Sobic.008G173300	60694532	60695140	-
Sobic.010G243200	58416758	58419820	+	Sobic.010G243300	58421249	58424539	+
Sobic.010G274200	60734049	60734543	-	Sobic.010G274300	60741844	60742410	-
