# Supplementary material for: Genome-Wide Analysis of C2H2 Zinc Finger Gene Family and Its Response to Cold and Drought Stress in Sorghum [Sorghum bicolor (L.) Moench]
Source: Int J Mol Sci. 2022 May 16;23(10):5571. doi: 10.3390/ijms23105571 (PMC9146226; doi:10.3390/ijms23105571)
Supplement: Supplementary file 1 [file ijms-23-05571-s001.zip › Supplementary material/Table S4 The 24 pairs of segmental duplicates in Sorghum bicolor C2H2-ZFP genes.xlsx]

## Sheet: Sorghum bicolor-Sorghum bicolor
Table S4 The 24 pairs of segmental duplicates in Sorghum bicolor C2H2-ZFP genes.
Gene ID	Gene ID
Sobic.001G035300	Sobic.001G416200
Sobic.001G330100	Sobic.002G360100
Sobic.001G333700	Sobic.002G364700
Sobic.001G065500	Sobic.002G036500
Sobic.001G416200	Sobic.003G349600
Sobic.001G301900	Sobic.006G171600
Sobic.001G079500	Sobic.008G144500
Sobic.001G035000	Sobic.009G016300
Sobic.001G416200	Sobic.009G016300
Sobic.002G219300	Sobic.004G315800
Sobic.002G219300	Sobic.007G151800
Sobic.002G221400	Sobic.007G153300
Sobic.002G245500	Sobic.007G212900
Sobic.002G036500	Sobic.008G173200
Sobic.002G219300	Sobic.010G077700
Sobic.003G349600	Sobic.009G164600
Sobic.003G363200	Sobic.009G155200
Sobic.004G285400	Sobic.006G180900
Sobic.004G294100	Sobic.006G171600
Sobic.004G294200	Sobic.006G171500
Sobic.004G315800	Sobic.007G151800
Sobic.004G315800	Sobic.010G077700
Sobic.004G351700	Sobic.010G279600
Sobic.007G151800	Sobic.010G077700
