# Supplementary material for: Genome-Wide Analysis of C2H2 Zinc Finger Gene Family and Its Response to Cold and Drought Stress in Sorghum [Sorghum bicolor (L.) Moench]
Source: Int J Mol Sci. 2022 May 16;23(10):5571. doi: 10.3390/ijms23105571 (PMC9146226; doi:10.3390/ijms23105571)
Supplement: Supplementary file 1 [file ijms-23-05571-s001.zip › Supplementary material/Table S5 Syntenic relationship of S.bicolor with four representative species in C2H2-ZFPs.xlsx]

## Sheet: Sorghum bicolor-Arabidopsis tha
Table S5 One-to-one orthologous relationships between Sorghum bicolor and Arabidopsis thaliana.
SbC2H2-ZFP Gene ID	Chr		AtC2H2-ZFP Gene ID	Chr
Sobic.002G364700	Chr02	==	AT1G26610	Chr01
Sobic.002G245500	Chr02	==	AT3G57670	Chr03
Sobic.002G037300	Chr02	==	AT5G06650	Chr05
Sobic.001G416200	Chr01	==	AT2G28710	Chr02
Sobic.001G416200	Chr01	==	AT2G37430	Chr02
Sobic.001G301900	Chr01	==	AT2G45120	Chr02
Sobic.001G443000	Chr01	==	AT2G01940	Chr02
Sobic.001G035300	Chr01	==	AT2G37430	Chr02
Sobic.001G035300	Chr01	==	AT2G28710	Chr02
Sobic.001G301900	Chr01	==	AT3G60580	Chr03
Sobic.001G416200	Chr01	==	AT3G53600	Chr03
Sobic.001G079500	Chr01	==	AT5G67450	Chr05
Sobic.004G294100	Chr04	==	AT2G45120	Chr02
Sobic.004G294100	Chr04	==	AT3G60580	Chr03
Sobic.004G294100	Chr04	==	AT4G16610	Chr04
Sobic.004G066700	Chr04	==	AT5G10970	Chr05
Sobic.003G349700	Chr03	==	AT2G37430	Chr02
Sobic.003G349600	Chr03	==	AT3G53600	Chr03
Sobic.006G171600	Chr06	==	AT1G02030	Chr01
Sobic.006G171500	Chr06	==	AT1G02040	Chr01
Sobic.006G171500	Chr06	==	AT2G45120	Chr02
Sobic.006G171600	Chr06	==	AT3G60580	Chr03
Sobic.007G212900	Chr07	==	AT3G57670	Chr03

## Sheet: Sorghum bicolor-Glycine max
Table S5 One-to-one orthologous relationships between Sorghum bicolor and Glycine max.
SbC2H2-ZFP Gene ID	Chr		GmC2H2-ZFP Gene ID	Chr
Sobic.010G190400	Chr10	==	KRH33045	Chr10
Sobic.010G190400	Chr10	==	KRG95308	Chr19
Sobic.010G190400	Chr10	==	KRH66988	Chr03
Sobic.002G245500	Chr02	==	KRH29701	Chr11
Sobic.002G245500	Chr02	==	KRH24697	Chr12
Sobic.002G245500	Chr02	==	KRH23146	Chr13
Sobic.002G209800	Chr02	==	KRH19009	Chr13
Sobic.002G359300	Chr02	==	KRH15443	Chr14
Sobic.002G245500	Chr02	==	KRH10191	Chr15
Sobic.002G364700	Chr02	==	KRH03107	Chr17
Sobic.002G361600	Chr02	==	KRH04497	Chr17
Sobic.002G359300	Chr02	==	KRH05601	Chr17
Sobic.002G209800	Chr02	==	KRH02887	Chr17
Sobic.002G245500	Chr02	==	KRG95308	Chr19
Sobic.002G245500	Chr02	==	KRH66988	Chr03
Sobic.002G153900	Chr02	==	KRH66988	Chr03
Sobic.002G364700	Chr02	==	KRH63264	Chr04
Sobic.002G364700	Chr02	==	KRH56849	Chr05
Sobic.002G361600	Chr02	==	KRH58019	Chr05
Sobic.002G364700	Chr02	==	KRH54656	Chr06
Sobic.002G364700	Chr02	==	KRH50539	Chr07
Sobic.001G079500	Chr01	==	KRH35675	Chr10
Sobic.001G416200	Chr01	==	KRH36195	Chr10
Sobic.001G035000	Chr01	==	KRH19741	Chr13
Sobic.001G035300	Chr01	==	KRH19742	Chr13
Sobic.001G333700	Chr01	==	KRH03107	Chr17
Sobic.001G301900	Chr01	==	KRH04135	Chr17
Sobic.001G416200	Chr01	==	KRH01600	Chr18
Sobic.001G242900	Chr01	==	KRG95590	Chr19
Sobic.001G416200	Chr01	==	KRH70509	Chr02
Sobic.001G079500	Chr01	==	KRG91102	Chr20
Sobic.001G416200	Chr01	==	KRH67565	Chr03
Sobic.001G333700	Chr01	==	KRH63264	Chr04
Sobic.001G443000	Chr01	==	KRH58582	Chr05
Sobic.001G441500	Chr01	==	KRH58612	Chr05
Sobic.001G333700	Chr01	==	KRH56849	Chr05
Sobic.001G301900	Chr01	==	KRH57408	Chr05
Sobic.001G079500	Chr01	==	KRH52082	Chr06
Sobic.001G443000	Chr01	==	KRH42485	Chr08
Sobic.001G441500	Chr01	==	KRH42520	Chr08
Sobic.001G443000	Chr01	==	KRH38986	Chr09
Sobic.004G294100	Chr04	==	KRH77360	Chr01
Sobic.004G294100	Chr04	==	KRH28087	Chr11
Sobic.004G066700	Chr04	==	KRH23633	Chr13
Sobic.004G066700	Chr04	==	KRH09666	Chr15
Sobic.004G294100	Chr04	==	KRH04135	Chr17
Sobic.004G315800	Chr04	==	KRG95435	Chr19
Sobic.004G315800	Chr04	==	KRH67106	Chr03
Sobic.004G066700	Chr04	==	KRH61695	Chr04
Sobic.004G294100	Chr04	==	KRH57408	Chr05
Sobic.004G066700	Chr04	==	KRH44531	Chr08
Sobic.003G084400	Chr03	==	KRH35924	Chr10
Sobic.003G417500	Chr03	==	KRH33908	Chr10
Sobic.003G349600	Chr03	==	KRH32334	Chr10
Sobic.003G363200	Chr03	==	KRH30442	Chr11
Sobic.003G363200	Chr03	==	RCW19133	Chr12
Sobic.003G363200	Chr03	==	KRH26622	Chr12
Sobic.003G194600	Chr03	==	KRH23306	Chr13
Sobic.003G198300	Chr03	==	KRH19246	Chr13
Sobic.003G349600	Chr03	==	KRH19741	Chr13
Sobic.003G363200	Chr03	==	KRH22690	Chr13
Sobic.003G194600	Chr03	==	KRH10015	Chr15
Sobic.003G198300	Chr03	==	KRH02664	Chr17
Sobic.003G084400	Chr03	==	KRG90856	Chr20
Sobic.003G194600	Chr03	==	KRH47109	Chr07
Sobic.003G194600	Chr03	==	KRH44134	Chr08
Sobic.006G171600	Chr06	==	KRH77360	Chr01
Sobic.006G171600	Chr06	==	KRH28087	Chr11
Sobic.006G171600	Chr06	==	KRH04135	Chr17
Sobic.006G171600	Chr06	==	KRH65408	Chr03
Sobic.006G171500	Chr06	==	KRH65409	Chr03
Sobic.006G171600	Chr06	==	KRH57408	Chr05
Sobic.007G212900	Chr07	==	KRH29701	Chr11
Sobic.007G212900	Chr07	==	KRH24697	Chr12
Sobic.007G212900	Chr07	==	KRH23146	Chr13
Sobic.007G212900	Chr07	==	KRG95308	Chr19
Sobic.007G212900	Chr07	==	KRH66988	Chr03
Sobic.007G225100	Chr07	==	KRH53055	Chr06
Sobic.009G164600	Chr09	==	KRH32334	Chr10
Sobic.009G155200	Chr09	==	KRH30442	Chr11
Sobic.009G155200	Chr09	==	KRH26622	Chr12
Sobic.009G155200	Chr09	==	RCW19133	Chr12
Sobic.009G164600	Chr09	==	KRH19741	Chr13
Sobic.009G155200	Chr09	==	KRH22690	Chr13
Sobic.009G016300	Chr09	==	KRH19741	Chr13

## Sheet: Sorghum bicolor-Oryza sativa
Table S5 One-to-one orthologous relationships between Sorghum bicolor and Oryza sativa.
SbC2H2-ZFP Gene ID	Chr		OsC2H2-ZFP Gene ID	Chr
Sobic.010G190400	Chr10	==	Os02t0196100	Chr02
Sobic.010G077700	Chr10	==	Os02t0775600	Chr02
Sobic.010G190400	Chr10	==	Os06t0612300	Chr06
Sobic.010G243200	Chr10	==	Os06t0693500	Chr06
Sobic.002G036500	Chr02	==	Os12t0617000	Chr12
Sobic.002G219300	Chr02	==	Os02t0775600	Chr02
Sobic.002G036500	Chr02	==	Os03t0786400	Chr03
Sobic.002G359300	Chr02	==	Os03t0437100	Chr03
Sobic.002G364700	Chr02	==	Os03t0425900	Chr03
Sobic.002G353700	Chr02	==	Os07t0581366	Chr07
Sobic.002G359300	Chr02	==	Os07t0588600	Chr07
Sobic.002G360100	Chr02	==	Os07t0590100	Chr07
Sobic.002G361600	Chr02	==	Os07t0593000	Chr07
Sobic.002G364700	Chr02	==	Os07t0598800	Chr07
Sobic.002G001700	Chr02	==	Os07t0101800	Chr07
Sobic.002G036500	Chr02	==	Os07t0153600	Chr07
Sobic.002G116600	Chr02	==	Os07t0417400	Chr07
Sobic.002G219300	Chr02	==	Os08t0463500	Chr08
Sobic.002G221400	Chr02	==	Os08t0467100	Chr08
Sobic.002G245500	Chr02	==	Os08t0504000	Chr08
Sobic.002G209800	Chr02	==	Os09t0431750	Chr09
Sobic.002G219300	Chr02	==	Os09t0445500	Chr09
Sobic.002G245500	Chr02	==	Os09t0485500	Chr09
Sobic.002G293000	Chr02	==	Os09t0555700	Chr09
Sobic.002G164700	Chr02	==	Os09t0307400	Chr09
Sobic.002G153900	Chr02	==	Os09t0282100	Chr09
Sobic.001G416200	Chr01	==	Os01t0838600	Chr01
Sobic.001G242900	Chr01	==	Os10t0419200	Chr10
Sobic.001G301900	Chr01	==	Os10t0555300	Chr10
Sobic.001G169700	Chr01	==	Os12t0581900	Chr12
Sobic.001G169700	Chr01	==	Os03t0607700	Chr03
Sobic.001G079500	Chr01	==	Os03t0764100	Chr03
Sobic.001G065500	Chr01	==	Os03t0786400	Chr03
Sobic.001G035000	Chr01	==	Os03t0820300	Chr03
Sobic.001G020200	Chr01	==	Os03t0838800	Chr03
Sobic.001G443000	Chr01	==	Os03t0237250	Chr03
Sobic.001G441500	Chr01	==	Os03t0239300	Chr03
Sobic.001G416200	Chr01	==	Os03t0279700	Chr03
Sobic.001G333700	Chr01	==	Os03t0425900	Chr03
Sobic.001G503200	Chr01	==	Os03t0148800	Chr03
Sobic.001G501800	Chr01	==	Os03t0151300	Chr03
Sobic.001G469100	Chr01	==	Os03t0197800	Chr03
Sobic.001G455300	Chr01	==	Os03t0216000	Chr03
Sobic.001G330100	Chr01	==	Os03t0437100	Chr03
Sobic.001G301900	Chr01	==	Os04t0552700	Chr04
Sobic.001G035300	Chr01	==	Os05t0114400	Chr05
Sobic.001G416200	Chr01	==	Os05t0114400	Chr05
Sobic.001G330100	Chr01	==	Os07t0590100	Chr07
Sobic.001G333700	Chr01	==	Os07t0598800	Chr07
Sobic.001G065500	Chr01	==	Os07t0153600	Chr07
Sobic.004G294100	Chr04	==	Os10t0555300	Chr10
Sobic.004G066700	Chr04	==	Os02t0182300	Chr02
Sobic.004G153200	Chr04	==	Os02t0504500	Chr02
Sobic.004G174400	Chr04	==	Os02t0551900	Chr02
Sobic.004G315800	Chr04	==	Os02t0775600	Chr02
Sobic.004G351700	Chr04	==	Os02t0823900	Chr02
Sobic.004G294200	Chr04	==	Os02t0659100	Chr02
Sobic.004G294100	Chr04	==	Os02t0659500	Chr02
Sobic.004G285400	Chr04	==	Os02t0672100	Chr02
Sobic.004G265500	Chr04	==	Os02t0708500	Chr02
Sobic.004G265200	Chr04	==	Os02t0709000	Chr02
Sobic.004G160100	Chr04	==	Os02t0518500	Chr02
Sobic.004G294200	Chr04	==	Os04t0552400	Chr04
Sobic.004G294100	Chr04	==	Os04t0552700	Chr04
Sobic.004G285400	Chr04	==	Os04t0566400	Chr04
Sobic.004G315800	Chr04	==	Os09t0445500	Chr09
Sobic.003G194600	Chr03	==	Os01t0572300	Chr01
Sobic.003G198300	Chr03	==	Os01t0583200	Chr01
Sobic.003G349600	Chr03	==	Os01t0838600	Chr01
Sobic.003G349700	Chr03	==	Os01t0839100	Chr01
Sobic.003G363200	Chr03	==	Os01t0859100	Chr01
Sobic.003G370700	Chr03	==	Os01t0871200	Chr01
Sobic.003G394900	Chr03	==	Os01t0907400	Chr01
Sobic.003G396500	Chr03	==	Os01t0909100	Chr01
Sobic.003G396600	Chr03	==	Os01t0909150	Chr01
Sobic.003G417500	Chr03	==	Os01t0935000	Chr01
Sobic.003G086800	Chr03	==	Os01t0129200	Chr01
Sobic.003G031800	Chr03	==	Os01t0195000	Chr01
Sobic.003G001300	Chr03	==	Os01t0242200	Chr01
Sobic.003G370700	Chr03	==	Os12t0170400	Chr12
Sobic.003G349600	Chr03	==	Os03t0279700	Chr03
Sobic.003G363200	Chr03	==	Os05t0444200	Chr05
Sobic.003G349600	Chr03	==	Os05t0460900	Chr05
Sobic.006G171500	Chr06	==	Os02t0659100	Chr02
Sobic.006G180900	Chr06	==	Os02t0672100	Chr02
Sobic.006G092300	Chr06	==	Os04t0444100	Chr04
Sobic.006G115400	Chr06	==	Os04t0471000	Chr04
Sobic.006G171500	Chr06	==	Os04t0552400	Chr04
Sobic.006G171600	Chr06	==	Os04t0552700	Chr04
Sobic.006G180900	Chr06	==	Os04t0566400	Chr04
Sobic.006G015600	Chr06	==	Os04t0162500	Chr04
Sobic.006G018600	Chr06	==	Os04t0168100	Chr04
Sobic.005G121100	Chr05	==	Os11t0498400	Chr11
Sobic.005G225700	Chr05	==	Os11t0702300	Chr11
Sobic.005G231700	Chr05	==	Os11t0707300	Chr11
Sobic.008G141900	Chr08	==	Os12t0578800	Chr12
Sobic.008G173200	Chr08	==	Os12t0617000	Chr12
Sobic.008G104400	Chr08	==	Os12t0502700	Chr12
Sobic.008G144500	Chr08	==	Os03t0764100	Chr03
Sobic.008G173200	Chr08	==	Os07t0153600	Chr07
Sobic.007G151800	Chr07	==	Os02t0775600	Chr02
Sobic.007G141600	Chr07	==	Os08t0441900	Chr08
Sobic.007G151800	Chr07	==	Os08t0463500	Chr08
Sobic.007G153300	Chr07	==	Os08t0467100	Chr08
Sobic.007G173200	Chr07	==	Os08t0554400	Chr08
Sobic.007G172800	Chr07	==	Os08t0555700	Chr08
Sobic.007G166000	Chr07	==	Os08t0562300	Chr08
Sobic.007G225100	Chr07	==	Os08t0485600	Chr08
Sobic.007G212900	Chr07	==	Os08t0504000	Chr08
Sobic.007G151800	Chr07	==	Os09t0445500	Chr09
Sobic.007G141600	Chr07	==	Os09t0421600	Chr09
Sobic.007G225100	Chr07	==	Os09t0473300	Chr09
Sobic.007G212900	Chr07	==	Os09t0485500	Chr09
Sobic.007G173200	Chr07	==	Os09t0555700	Chr09
Sobic.009G164600	Chr09	==	Os01t0838600	Chr01
Sobic.009G155200	Chr09	==	Os01t0859100	Chr01
Sobic.009G016300	Chr09	==	Os03t0279700	Chr03
Sobic.009G016300	Chr09	==	Os03t0820300	Chr03
Sobic.009G155200	Chr09	==	Os05t0444200	Chr05
Sobic.009G260600	Chr09	==	Os05t0597100	Chr05
Sobic.009G016300	Chr09	==	Os05t0114400	Chr05
Sobic.009G024400	Chr09	==	Os05t0121400	Chr05
Sobic.009G006900	Chr09	==	Os05t0106000	Chr05

## Sheet: Sorghum bicolor-Zea mays
Table S5 One-to-one orthologous relationships between Sorghum bicolor and Zea mays.
SbC2H2-ZFP Gene ID	Chr		ZmC2H2-ZFP Gene ID	Chr
Sobic.010G077700	Chr10	==	ZmB84.04G223400	Chr04
Sobic.010G279600	Chr10	==	ZmB84.04G204000	Chr04
Sobic.010G243200	Chr10	==	ZmB84.05G125100	Chr05
Sobic.010G274200	Chr10	==	ZmB84.05G143500	Chr05
Sobic.010G077700	Chr10	==	ZmB84.05G363600	Chr05
Sobic.010G237800	Chr10	==	ZmB84.05G122200	Chr05
Sobic.010G077700	Chr10	==	ZmB84.06G135500	Chr06
Sobic.010G194400	Chr10	==	ZmB84.06G112400	Chr06
Sobic.010G279600	Chr10	==	ZmB84.06G081200	Chr06
Sobic.010G116000	Chr10	==	ZmB84.09G071400	Chr09
Sobic.010G077700	Chr10	==	ZmB84.09G016500	Chr09
Sobic.010G190400	Chr10	==	ZmB84.09G129600	Chr09
Sobic.002G245500	Chr02	==	ZmB84.01G274300	Chr01
Sobic.002G036500	Chr02	==	ZmB84.01G474800	Chr01
Sobic.002G221400	Chr02	==	ZmB84.01G296800	Chr01
Sobic.002G036500	Chr02	==	ZmB84.01G251500	Chr01
Sobic.002G364700	Chr02	==	ZmB84.01G165000	Chr01
Sobic.002G360100	Chr02	==	ZmB84.01G167800	Chr01
Sobic.002G359300	Chr02	==	ZmB84.01G168000	Chr01
Sobic.002G293000	Chr02	==	ZmB84.02G316200	Chr02
Sobic.002G353700	Chr02	==	ZmB84.02G341700	Chr02
Sobic.002G359300	Chr02	==	ZmB84.02G344700	Chr02
Sobic.002G209800	Chr02	==	ZmB84.02G278800	Chr02
Sobic.002G219300	Chr02	==	ZmB84.02G283100	Chr02
Sobic.002G221400	Chr02	==	ZmB84.02G285300	Chr02
Sobic.002G026700	Chr02	==	ZmB84.02G420200	Chr02
Sobic.002G164700	Chr02	==	ZmB84.02G263200	Chr02
Sobic.002G153900	Chr02	==	ZmB84.02G263200	Chr02
Sobic.002G036500	Chr02	==	ZmB84.03G131700	Chr03
Sobic.002G245500	Chr02	==	ZmB84.04G275400	Chr04
Sobic.002G219300	Chr02	==	ZmB84.04G223400	Chr04
Sobic.002G219300	Chr02	==	ZmB84.05G363600	Chr05
Sobic.002G036500	Chr02	==	ZmB84.05G026300	Chr05
Sobic.002G353700	Chr02	==	ZmB84.07G217500	Chr07
Sobic.002G359300	Chr02	==	ZmB84.07G221700	Chr07
Sobic.002G360100	Chr02	==	ZmB84.07G222500	Chr07
Sobic.002G361600	Chr02	==	ZmB84.07G223400	Chr07
Sobic.002G164700	Chr02	==	ZmB84.07G092500	Chr07
Sobic.002G197700	Chr02	==	ZmB84.07G115000	Chr07
Sobic.002G209800	Chr02	==	ZmB84.07G125400	Chr07
Sobic.002G219300	Chr02	==	ZmB84.07G131500	Chr07
Sobic.002G221400	Chr02	==	ZmB84.07G133400	Chr07
Sobic.002G245500	Chr02	==	ZmB84.07G149100	Chr07
Sobic.002G001700	Chr02	==	ZmB84.07G001000	Chr07
Sobic.002G036500	Chr02	==	ZmB84.07G018400	Chr07
Sobic.002G116600	Chr02	==	ZmB84.07G063000	Chr07
Sobic.002G295000	Chr02	==	ZmB84.07G178000	Chr07
Sobic.002G293000	Chr02	==	ZmB84.07G179400	Chr07
Sobic.002G364700	Chr02	==	ZmB84.09G164200	Chr09
Sobic.002G219300	Chr02	==	ZmB84.09G016500	Chr09
Sobic.001G242900	Chr01	==	ZmB84.01G375200	Chr01
Sobic.001G169700	Chr01	==	ZmB84.01G406100	Chr01
Sobic.001G469100	Chr01	==	ZmB84.01G063800	Chr01
Sobic.001G301900	Chr01	==	ZmB84.01G188800	Chr01
Sobic.001G035300	Chr01	==	ZmB84.01G101500	Chr01
Sobic.001G455300	Chr01	==	ZmB84.01G070600	Chr01
Sobic.001G443000	Chr01	==	ZmB84.01G080500	Chr01
Sobic.001G441500	Chr01	==	ZmB84.01G081500	Chr01
Sobic.001G416200	Chr01	==	ZmB84.01G101500	Chr01
Sobic.001G333700	Chr01	==	ZmB84.01G165000	Chr01
Sobic.001G079500	Chr01	==	ZmB84.01G463600	Chr01
Sobic.001G065500	Chr01	==	ZmB84.01G474800	Chr01
Sobic.001G035300	Chr01	==	ZmB84.01G496200	Chr01
Sobic.001G035000	Chr01	==	ZmB84.01G496400	Chr01
Sobic.001G020200	Chr01	==	ZmB84.01G506900	Chr01
Sobic.001G503200	Chr01	==	ZmB84.01G032000	Chr01
Sobic.001G260400	Chr01	==	ZmB84.01G223300	Chr01
Sobic.001G301900	Chr01	==	ZmB84.02G074800	Chr02
Sobic.001G416200	Chr01	==	ZmB84.03G236100	Chr03
Sobic.001G035000	Chr01	==	ZmB84.05G013000	Chr05
Sobic.001G065500	Chr01	==	ZmB84.05G026300	Chr05
Sobic.001G079500	Chr01	==	ZmB84.05G032800	Chr05
Sobic.001G127600	Chr01	==	ZmB84.05G055400	Chr05
Sobic.001G169700	Chr01	==	ZmB84.05G071500	Chr05
Sobic.001G260400	Chr01	==	ZmB84.05G105500	Chr05
Sobic.001G416200	Chr01	==	ZmB84.06G042000	Chr06
Sobic.001G330100	Chr01	==	ZmB84.07G222500	Chr07
Sobic.001G065500	Chr01	==	ZmB84.07G018400	Chr07
Sobic.001G416200	Chr01	==	ZmB84.08G278600	Chr08
Sobic.001G441500	Chr01	==	ZmB84.09G212900	Chr09
Sobic.001G443000	Chr01	==	ZmB84.09G213600	Chr09
Sobic.001G301900	Chr01	==	ZmB84.09G150700	Chr09
Sobic.001G356700	Chr01	==	ZmB84.09G154900	Chr09
Sobic.001G333700	Chr01	==	ZmB84.09G164200	Chr09
Sobic.001G503200	Chr01	==	ZmB84.09G244500	Chr09
Sobic.001G501800	Chr01	==	ZmB84.09G244900	Chr09
Sobic.001G416200	Chr01	==	ZmB84.09G200200	Chr09
Sobic.004G285400	Chr04	==	ZmB84.10G198000	Chr10
Sobic.004G294200	Chr04	==	ZmB84.10G202400	Chr10
Sobic.004G285400	Chr04	==	ZmB84.02G069000	Chr02
Sobic.004G294100	Chr04	==	ZmB84.02G074800	Chr02
Sobic.004G294200	Chr04	==	ZmB84.02G075000	Chr02
Sobic.004G174400	Chr04	==	ZmB84.04G137800	Chr04
Sobic.004G153200	Chr04	==	ZmB84.04G130600	Chr04
Sobic.004G351700	Chr04	==	ZmB84.04G204000	Chr04
Sobic.004G315800	Chr04	==	ZmB84.04G223400	Chr04
Sobic.004G294200	Chr04	==	ZmB84.04G172500	Chr04
Sobic.004G294100	Chr04	==	ZmB84.04G172600	Chr04
Sobic.004G265500	Chr04	==	ZmB84.04G186300	Chr04
Sobic.004G153200	Chr04	==	ZmB84.05G245300	Chr05
Sobic.004G160100	Chr04	==	ZmB84.05G250600	Chr05
Sobic.004G174400	Chr04	==	ZmB84.05G260800	Chr05
Sobic.004G000800	Chr04	==	ZmB84.05G148300	Chr05
Sobic.004G066700	Chr04	==	ZmB84.05G187800	Chr05
Sobic.004G315800	Chr04	==	ZmB84.05G363600	Chr05
Sobic.004G349237	Chr04	==	ZmB84.05G385900	Chr05
Sobic.004G294100	Chr04	==	ZmB84.05G306500	Chr05
Sobic.004G285400	Chr04	==	ZmB84.05G311500	Chr05
Sobic.004G265500	Chr04	==	ZmB84.05G327600	Chr05
Sobic.004G265200	Chr04	==	ZmB84.05G327700	Chr05
Sobic.004G260900	Chr04	==	ZmB84.05G331300	Chr05
Sobic.004G315800	Chr04	==	ZmB84.06G135500	Chr06
Sobic.004G315800	Chr04	==	ZmB84.07G131500	Chr07
Sobic.004G315800	Chr04	==	ZmB84.09G016500	Chr09
Sobic.003G349700	Chr03	==	ZmB84.01G101500	Chr01
Sobic.003G001300	Chr03	==	ZmB84.03G001600	Chr03
Sobic.003G031800	Chr03	==	ZmB84.03G019600	Chr03
Sobic.003G084400	Chr03	==	ZmB84.03G056700	Chr03
Sobic.003G086800	Chr03	==	ZmB84.03G058300	Chr03
Sobic.003G102800	Chr03	==	ZmB84.03G066500	Chr03
Sobic.003G194600	Chr03	==	ZmB84.03G333100	Chr03
Sobic.003G396500	Chr03	==	ZmB84.03G201600	Chr03
Sobic.003G394900	Chr03	==	ZmB84.03G202900	Chr03
Sobic.003G370700	Chr03	==	ZmB84.03G220000	Chr03
Sobic.003G363200	Chr03	==	ZmB84.03G225700	Chr03
Sobic.003G349700	Chr03	==	ZmB84.03G236000	Chr03
Sobic.003G349600	Chr03	==	ZmB84.03G236100	Chr03
Sobic.003G242300	Chr03	==	ZmB84.03G315100	Chr03
Sobic.003G363200	Chr03	==	ZmB84.06G217200	Chr06
Sobic.003G349600	Chr03	==	ZmB84.06G223400	Chr06
Sobic.003G198300	Chr03	==	ZmB84.08G191000	Chr08
Sobic.003G363200	Chr03	==	ZmB84.08G122200	Chr08
Sobic.003G394900	Chr03	==	ZmB84.08G256800	Chr08
Sobic.003G396600	Chr03	==	ZmB84.08G255500	Chr08
Sobic.003G370700	Chr03	==	ZmB84.08G267500	Chr08
Sobic.003G349700	Chr03	==	ZmB84.08G278400	Chr08
Sobic.003G349600	Chr03	==	ZmB84.08G278600	Chr08
Sobic.003G086800	Chr03	==	ZmB84.08G024900	Chr08
Sobic.003G084400	Chr03	==	ZmB84.08G026500	Chr08
Sobic.003G001300	Chr03	==	ZmB84.08G058400	Chr08
Sobic.003G194600	Chr03	==	ZmB84.08G192400	Chr08
Sobic.006G171600	Chr06	==	ZmB84.01G188800	Chr01
Sobic.006G092300	Chr06	==	ZmB84.10G153400	Chr10
Sobic.006G180900	Chr06	==	ZmB84.10G198000	Chr10
Sobic.006G171500	Chr06	==	ZmB84.10G202400	Chr10
Sobic.006G018600	Chr06	==	ZmB84.10G125400	Chr10
Sobic.006G197200	Chr06	==	ZmB84.10G193200	Chr10
Sobic.006G115400	Chr06	==	ZmB84.02G122200	Chr02
Sobic.006G092300	Chr06	==	ZmB84.02G138400	Chr02
Sobic.006G197200	Chr06	==	ZmB84.02G056600	Chr02
Sobic.006G180900	Chr06	==	ZmB84.02G069000	Chr02
Sobic.006G171600	Chr06	==	ZmB84.02G074800	Chr02
Sobic.006G171500	Chr06	==	ZmB84.02G075000	Chr02
Sobic.006G015600	Chr06	==	ZmB84.02G198300	Chr02
Sobic.006G171500	Chr06	==	ZmB84.04G172500	Chr04
Sobic.006G171600	Chr06	==	ZmB84.04G172600	Chr04
Sobic.006G171600	Chr06	==	ZmB84.05G306500	Chr05
Sobic.006G180900	Chr06	==	ZmB84.05G311500	Chr05
Sobic.005G121100	Chr05	==	ZmB84.02G380500	Chr02
Sobic.005G025100	Chr05	==	ZmB84.02G229900	Chr02
Sobic.005G231700	Chr05	==	ZmB84.04G000700	Chr04
Sobic.008G144500	Chr08	==	ZmB84.01G237900	Chr01
Sobic.008G173200	Chr08	==	ZmB84.01G251500	Chr01
Sobic.008G104400	Chr08	==	ZmB84.10G038100	Chr10
Sobic.008G141900	Chr08	==	ZmB84.03G142500	Chr03
Sobic.008G144500	Chr08	==	ZmB84.05G032800	Chr05
Sobic.008G173200	Chr08	==	ZmB84.07G018400	Chr07
Sobic.007G153300	Chr07	==	ZmB84.01G296800	Chr01
Sobic.007G166000	Chr07	==	ZmB84.01G305500	Chr01
Sobic.007G172800	Chr07	==	ZmB84.01G310800	Chr01
Sobic.007G173200	Chr07	==	ZmB84.01G311300	Chr01
Sobic.007G225100	Chr07	==	ZmB84.01G264900	Chr01
Sobic.007G223400	Chr07	==	ZmB84.01G265600	Chr01
Sobic.007G212900	Chr07	==	ZmB84.01G274300	Chr01
Sobic.007G151800	Chr07	==	ZmB84.02G283100	Chr02
Sobic.007G225100	Chr07	==	ZmB84.02G290800	Chr02
Sobic.007G153300	Chr07	==	ZmB84.02G285300	Chr02
Sobic.007G151800	Chr07	==	ZmB84.04G103400	Chr04
Sobic.007G151800	Chr07	==	ZmB84.04G223400	Chr04
Sobic.007G225100	Chr07	==	ZmB84.04G270100	Chr04
Sobic.007G223400	Chr07	==	ZmB84.04G271100	Chr04
Sobic.007G212900	Chr07	==	ZmB84.04G275400	Chr04
Sobic.007G151800	Chr07	==	ZmB84.05G363600	Chr05
Sobic.007G141600	Chr07	==	ZmB84.07G121400	Chr07
Sobic.007G151800	Chr07	==	ZmB84.07G131500	Chr07
Sobic.007G153300	Chr07	==	ZmB84.07G133400	Chr07
Sobic.007G212900	Chr07	==	ZmB84.07G149100	Chr07
Sobic.007G151800	Chr07	==	ZmB84.09G016500	Chr09
Sobic.009G016300	Chr09	==	ZmB84.01G101500	Chr01
Sobic.009G016300	Chr09	==	ZmB84.01G496400	Chr01
Sobic.009G155200	Chr09	==	ZmB84.03G225700	Chr03
Sobic.009G164600	Chr09	==	ZmB84.03G236100	Chr03
Sobic.009G155200	Chr09	==	ZmB84.06G217200	Chr06
Sobic.009G164600	Chr09	==	ZmB84.06G223400	Chr06
Sobic.009G211700	Chr09	==	ZmB84.06G257000	Chr06
Sobic.009G024400	Chr09	==	ZmB84.06G036700	Chr06
Sobic.009G016300	Chr09	==	ZmB84.06G042000	Chr06
Sobic.009G006900	Chr09	==	ZmB84.06G047300	Chr06
Sobic.009G164600	Chr09	==	ZmB84.08G278600	Chr08
Sobic.009G155200	Chr09	==	ZmB84.08G122200	Chr08
Sobic.009G084600	Chr09	==	ZmB84.08G139200	Chr08
Sobic.009G211700	Chr09	==	ZmB84.08G186900	Chr08
