# Supplementary material for: Genome-Wide Analysis of C2H2 Zinc Finger Gene Family and Its Response to Cold and Drought Stress in Sorghum [Sorghum bicolor (L.) Moench]
Source: Int J Mol Sci. 2022 May 16;23(10):5571. doi: 10.3390/ijms23105571 (PMC9146226; doi:10.3390/ijms23105571)
Supplement: Supplementary file 1 [file ijms-23-05571-s001.zip › Supplementary material/Table S6 The gene-specific primer pairs used for qRT-PCR.xlsx]

## Sheet: Sheet1
Table S6 The gene-specific primer pairs used for qRT-PCR
Gene	Forward primer (5`- 3`)	Reverse primer (5`- 3`)
EIF4a	AGGATTGGCACCAGAAGGGT	CACATCAAGCCCCTTGCAGA
Sobic.001G501800	GACCGTGGCCCCAAAGATAACA	TGTATCAGCATTGGCCTTGTCC
Sobic.007G202900	TTCCAGAAAGGGCATCGATCTC	CCTGCCACGATCAATAATCTGGT
Sobic.009G024400	ATGCCTCCCAGTTAAAGAAGCAC	CCACAGATATCACACCGGACA
Sobic.005G121100	CACTCGCCATACTGCTTCATG	CATTGGAAAACCACGGGCAAC
Sobic.007G225100	AAGACCAATTCTTCTGGCCGTTG	CTATTGACAAATGAGCCCTTCGTGA
Sobic.009G211700	TCAGAAGCTTGCCATTGGAACCC	GGCTGCTCAACCTTGTAACCAGA
Sobic.008G088842	ACCTCAAATCGGATGGCAATAGCTC	CTGTATAGCTGCCTACACCTACCAGA
Sobic.004G153200	GGGCGTTTCAAACACTCCT	CCCCATGCAGATTTCCAACCC
